# Supplementary material for: MAAT: a new nonparametric Bayesian framework for incorporating multiple functional annotations in transcriptome-wide association studies
Source: Genome Biol. 2025 Feb 4;26:21. doi: 10.1186/s13059-025-03485-x (PMC11796105; doi:10.1186/s13059-025-03485-x)
Supplement: Supplementary file 2 — Additional file 2: Table S3. List of TF-tagged genes identified by MAAT, along with the TFs regulating these genes. The TFs are well-validated to play important roles in the corresponding trait. [file 13059_2025_3485_MOESM2_ESM.csv]

Transcription factor	Gene	Trait
HNF4G	ASXL1	Alzheimer's disease
NFATC1	ASXL1	Alzheimer's disease
GLIS3	ASXL1	Alzheimer's disease
MAF	ASXL1	Alzheimer's disease
AFF1	ASXL1	Alzheimer's disease
CEBPB	ASXL1	Alzheimer's disease
ZBTB10	ASXL1	Alzheimer's disease
MECOM	ASXL1	Alzheimer's disease
NR3C1	ASXL1	Alzheimer's disease
YAP1	ASXL1	Alzheimer's disease
FANCD2	ASXL1	Alzheimer's disease
HMG20A	ASXL1	Alzheimer's disease
CSNK2A1	ASXL1	Alzheimer's disease
ZNF320	ASXL1	Alzheimer's disease
GLI2	ASXL1	Alzheimer's disease
GLIS1	ASXL1	Alzheimer's disease
TRPS1	ASXL1	Alzheimer's disease
ARID1B	ASXL1	Alzheimer's disease
ETS1	ASXL1	Alzheimer's disease
IKZF1	ASXL1	Alzheimer's disease
CREB3L1	ASXL1	Alzheimer's disease
DMC1	ASXL1	Alzheimer's disease
HNF4G	TMEM126A	Alzheimer's disease
NFATC1	TMEM126A	Alzheimer's disease
MAF	TMEM126A	Alzheimer's disease
AFF1	TMEM126A	Alzheimer's disease
CEBPB	TMEM126A	Alzheimer's disease
MECOM	TMEM126A	Alzheimer's disease
NR3C1	TMEM126A	Alzheimer's disease
YAP1	TMEM126A	Alzheimer's disease
CSNK2A1	TMEM126A	Alzheimer's disease
GLI2	TMEM126A	Alzheimer's disease
GLIS1	TMEM126A	Alzheimer's disease
TRPS1	TMEM126A	Alzheimer's disease
ETS1	TMEM126A	Alzheimer's disease
IKZF1	TMEM126A	Alzheimer's disease
CREB3L1	TMEM126A	Alzheimer's disease
TCF4	NCAN	Bipolar disorder
KMT2A	NCAN	Bipolar disorder
TCF4	NCAN	Bipolar disorder
PALB2	SCRIB	Bipolar disorder
TCF7L2	SCRIB	Bipolar disorder
TCF3	SCRIB	Bipolar disorder
NFIA	SCRIB	Bipolar disorder
TCF4	SCRIB	Bipolar disorder
MAF	SCRIB	Bipolar disorder
NFYC	SCRIB	Bipolar disorder
SMARCA2	SCRIB	Bipolar disorder
FXR1	SCRIB	Bipolar disorder
ZMIZ1	SCRIB	Bipolar disorder
KMT2A	SCRIB	Bipolar disorder
NFIL3	SCRIB	Bipolar disorder
IRF2	SCRIB	Bipolar disorder
BCL11A	SCRIB	Bipolar disorder
EGFR	SCRIB	Bipolar disorder
ETS1	SCRIB	Bipolar disorder
GFI1B	SCRIB	Bipolar disorder
TCF4	SCRIB	Bipolar disorder
PAX5	AAR2	Intelligence
RXRA	AAR2	Intelligence
ERG	AAR2	Intelligence
PAX5	ADD2	Intelligence
RXRA	ADD2	Intelligence
ERG	ADD2	Intelligence
PAX5	ARMC8	Intelligence
RXRA	ARMC8	Intelligence
ERG	ARMC8	Intelligence
PAX5	ATP6V0A2	Intelligence
RXRA	ATP6V0A2	Intelligence
ERG	ATP6V0A2	Intelligence
PAX5	ATXN2L	Intelligence
RXRA	ATXN2L	Intelligence
ERG	ATXN2L	Intelligence
RXRA	AVIL	Intelligence
ERG	AVIL	Intelligence
PAX5	BTRC	Intelligence
RXRA	BTRC	Intelligence
ERG	BTRC	Intelligence
PAX5	C22orf46	Intelligence
RXRA	C22orf46	Intelligence
ERG	C22orf46	Intelligence
PAX5	C3orf62	Intelligence
RXRA	C3orf62	Intelligence
ERG	C3orf62	Intelligence
PAX5	C8orf33	Intelligence
RXRA	C8orf33	Intelligence
ERG	C8orf33	Intelligence
ERG	CACNA2D2	Intelligence
PAX5	CKB	Intelligence
RXRA	CKB	Intelligence
ERG	CKB	Intelligence
PAX5	CYB561D2	Intelligence
RXRA	CYB561D2	Intelligence
ERG	CYB561D2	Intelligence
RXRA	CYP2D6	Intelligence
ERG	CYP2D6	Intelligence
PAX5	DNAJC9	Intelligence
RXRA	DNAJC9	Intelligence
ERG	DNAJC9	Intelligence
PAX5	DNAL4	Intelligence
RXRA	DNAL4	Intelligence
ERG	DNAL4	Intelligence
PAX5	DRG2	Intelligence
RXRA	DRG2	Intelligence
ERG	DRG2	Intelligence
PAX5	DUSP7	Intelligence
RXRA	DUSP7	Intelligence
ERG	DUSP7	Intelligence
PAX5	E2F5	Intelligence
RXRA	E2F5	Intelligence
ERG	E2F5	Intelligence
PAX5	FNBP4	Intelligence
RXRA	FNBP4	Intelligence
ERG	FNBP4	Intelligence
PAX5	FOXJ3	Intelligence
RXRA	FOXJ3	Intelligence
ERG	FOXJ3	Intelligence
PAX5	GFAP	Intelligence
RXRA	GFAP	Intelligence
ERG	GFAP	Intelligence
PAX5	GTF2H3	Intelligence
RXRA	GTF2H3	Intelligence
ERG	GTF2H3	Intelligence
PAX5	HARS2	Intelligence
RXRA	HARS2	Intelligence
ERG	HARS2	Intelligence
RXRA	HPR	Intelligence
ERG	HYAL1	Intelligence
PAX5	ITGB5	Intelligence
RXRA	ITGB5	Intelligence
ERG	ITGB5	Intelligence
PAX5	KCTD13	Intelligence
RXRA	KCTD13	Intelligence
ERG	KCTD13	Intelligence
PAX5	KLHDC8B	Intelligence
RXRA	KLHDC8B	Intelligence
ERG	KLHDC8B	Intelligence
RXRA	LAMB2	Intelligence
ERG	LAMB2	Intelligence
PAX5	LRRC37A	Intelligence
PAX5	LRRC4	Intelligence
RXRA	LRRC4	Intelligence
ERG	LRRC4	Intelligence
PAX5	MLXIPL	Intelligence
RXRA	MLXIPL	Intelligence
ERG	MLXIPL	Intelligence
PAX5	NCK1	Intelligence
RXRA	NCK1	Intelligence
ERG	NCK1	Intelligence
PAX5	NISCH	Intelligence
RXRA	NISCH	Intelligence
ERG	NISCH	Intelligence
PAX5	NPRL2	Intelligence
RXRA	NPRL2	Intelligence
ERG	NPRL2	Intelligence
PAX5	NQO2	Intelligence
RXRA	NQO2	Intelligence
ERG	NQO2	Intelligence
PAX5	NSRP1	Intelligence
RXRA	NSRP1	Intelligence
ERG	NSRP1	Intelligence
PAX5	PCDHGB2	Intelligence
RXRA	PCDHGB2	Intelligence
ERG	PCDHGB2	Intelligence
PAX5	PFKFB4	Intelligence
RXRA	PFKFB4	Intelligence
ERG	PFKFB4	Intelligence
PAX5	PLXNB2	Intelligence
RXRA	PLXNB2	Intelligence
ERG	PLXNB2	Intelligence
PAX5	PRKAR2A	Intelligence
RXRA	PRKAR2A	Intelligence
ERG	PRKAR2A	Intelligence
PAX5	PSKH1	Intelligence
RXRA	PSKH1	Intelligence
ERG	PSKH1	Intelligence
PAX5	PTCH1	Intelligence
RXRA	PTCH1	Intelligence
ERG	PTCH1	Intelligence
RXRA	QPRT	Intelligence
ERG	QPRT	Intelligence
PAX5	RAD51C	Intelligence
RXRA	RAD51C	Intelligence
ERG	RAD51C	Intelligence
PAX5	SBK1	Intelligence
ERG	SBK1	Intelligence
PAX5	SHISA9	Intelligence
RXRA	SHISA9	Intelligence
ERG	SHISA9	Intelligence
PAX5	SKA2	Intelligence
RXRA	SKA2	Intelligence
ERG	SKA2	Intelligence
PAX5	SLC25A20	Intelligence
RXRA	SLC25A20	Intelligence
ERG	SLC25A20	Intelligence
PAX5	SLC43A3	Intelligence
RXRA	SLC43A3	Intelligence
ERG	SLC43A3	Intelligence
PAX5	TAF7	Intelligence
RXRA	TAF7	Intelligence
ERG	TAF7	Intelligence
PAX5	TANGO6	Intelligence
RXRA	TANGO6	Intelligence
ERG	TANGO6	Intelligence
PAX5	TCTA	Intelligence
RXRA	TCTA	Intelligence
ERG	TCTA	Intelligence
PAX5	TMEM115	Intelligence
RXRA	TMEM115	Intelligence
ERG	TMEM115	Intelligence
PAX5	TRIM37	Intelligence
RXRA	TRIM37	Intelligence
ERG	TRIM37	Intelligence
PAX5	TRPC4AP	Intelligence
RXRA	TRPC4AP	Intelligence
ERG	TRPC4AP	Intelligence
PAX5	TUFM	Intelligence
RXRA	TUFM	Intelligence
ERG	TUFM	Intelligence
PAX5	UMPS	Intelligence
RXRA	UMPS	Intelligence
ERG	UMPS	Intelligence
PAX5	VPS28	Intelligence
RXRA	VPS28	Intelligence
ERG	VPS28	Intelligence
PAX5	YPEL2	Intelligence
RXRA	YPEL2	Intelligence
ERG	YPEL2	Intelligence
PAX5	ZFP90	Intelligence
RXRA	ZFP90	Intelligence
ERG	ZFP90	Intelligence
PAX5	ZMAT2	Intelligence
RXRA	ZMAT2	Intelligence
ERG	ZMAT2	Intelligence
PAX5	ZMYND10	Intelligence
RXRA	ZMYND10	Intelligence
ERG	ZMYND10	Intelligence
PAX5	ZNF821	Intelligence
RXRA	ZNF821	Intelligence
ERG	ZNF821	Intelligence
TCF4	C12orf65	Schizophrenia
STAG1	C12orf65	Schizophrenia
PBX2	C12orf65	Schizophrenia
BCL11B	C12orf65	Schizophrenia
ZEB2	C12orf65	Schizophrenia
NFATC3	C12orf65	Schizophrenia
FOXP1	C12orf65	Schizophrenia
FEZF1	C12orf65	Schizophrenia
NFKB1	C12orf65	Schizophrenia
BRD1	C12orf65	Schizophrenia
SFMBT1	C12orf65	Schizophrenia
NFATC1	C12orf65	Schizophrenia
DCP1A	C12orf65	Schizophrenia
BCL11A	C12orf65	Schizophrenia
SP4	C12orf65	Schizophrenia
KLF6	C12orf65	Schizophrenia
IRF4	C12orf65	Schizophrenia
ZMIZ1	C12orf65	Schizophrenia
KMT2A	C12orf65	Schizophrenia
SFPQ	C12orf65	Schizophrenia
RUNX2	C12orf65	Schizophrenia
SMARCA2	C12orf65	Schizophrenia
EGR2	C12orf65	Schizophrenia
CHD2	C12orf65	Schizophrenia
ZNF362	C12orf65	Schizophrenia
ZBTB20	C12orf65	Schizophrenia
CUX1	C12orf65	Schizophrenia
CBX2	C12orf65	Schizophrenia
KDM4C	C12orf65	Schizophrenia
KDM4A	C12orf65	Schizophrenia
GATAD2A	C12orf65	Schizophrenia
MEF2C	C12orf65	Schizophrenia
ZFP42	C12orf65	Schizophrenia
JDP2	C12orf65	Schizophrenia
NRIP1	C12orf65	Schizophrenia
TBX5	C12orf65	Schizophrenia
TRPS1	C12orf65	Schizophrenia
ETS1	C12orf65	Schizophrenia
CREB1	C12orf65	Schizophrenia
KLF13	C12orf65	Schizophrenia
SS18	C12orf65	Schizophrenia
MAFB	C12orf65	Schizophrenia
KLF9	C12orf65	Schizophrenia
CREB3L1	C12orf65	Schizophrenia
KDM4B	C12orf65	Schizophrenia
KLF15	C12orf65	Schizophrenia
TCF4	CRABP1	Schizophrenia
STAG1	CRABP1	Schizophrenia
FOXP1	CRABP1	Schizophrenia
NFKB1	CRABP1	Schizophrenia
GLIS3	CRABP1	Schizophrenia
KMT2A	CRABP1	Schizophrenia
SMARCA2	CRABP1	Schizophrenia
EGR2	CRABP1	Schizophrenia
CBX2	CRABP1	Schizophrenia
KDM4A	CRABP1	Schizophrenia
TRPS1	CRABP1	Schizophrenia
ETS1	CRABP1	Schizophrenia
CREB1	CRABP1	Schizophrenia
SS18	CRABP1	Schizophrenia
PRDM14	CRABP1	Schizophrenia
STAG1	DOK1	Schizophrenia
ZEB2	DOK1	Schizophrenia
FOXO3	DOK1	Schizophrenia
ASCL1	DOK1	Schizophrenia
FOXP1	DOK1	Schizophrenia
NFKB1	DOK1	Schizophrenia
BRD1	DOK1	Schizophrenia
SFMBT1	DOK1	Schizophrenia
NFATC1	DOK1	Schizophrenia
KLF12	DOK1	Schizophrenia
BCL11A	DOK1	Schizophrenia
SP4	DOK1	Schizophrenia
GLIS3	DOK1	Schizophrenia
THRB	DOK1	Schizophrenia
KLF6	DOK1	Schizophrenia
IRF4	DOK1	Schizophrenia
ZMIZ1	DOK1	Schizophrenia
KMT2A	DOK1	Schizophrenia
RUNX2	DOK1	Schizophrenia
EGR2	DOK1	Schizophrenia
CHD2	DOK1	Schizophrenia
ZBTB20	DOK1	Schizophrenia
CBX2	DOK1	Schizophrenia
KDM4C	DOK1	Schizophrenia
KDM4A	DOK1	Schizophrenia
GATAD2A	DOK1	Schizophrenia
ZFP42	DOK1	Schizophrenia
TRPS1	DOK1	Schizophrenia
ETS1	DOK1	Schizophrenia
CREB1	DOK1	Schizophrenia
SS18	DOK1	Schizophrenia
SALL3	DOK1	Schizophrenia
KLF9	DOK1	Schizophrenia
CREB3L1	DOK1	Schizophrenia
KDM4B	DOK1	Schizophrenia
KLF15	DOK1	Schizophrenia
TCF4	RBM28	Schizophrenia
STAG1	RBM28	Schizophrenia
RERE	RBM28	Schizophrenia
BCL11B	RBM28	Schizophrenia
ZEB2	RBM28	Schizophrenia
ZNF823	RBM28	Schizophrenia
FOXO3	RBM28	Schizophrenia
ASCL1	RBM28	Schizophrenia
FOXP1	RBM28	Schizophrenia
FEZF1	RBM28	Schizophrenia
NFKB1	RBM28	Schizophrenia
BRD1	RBM28	Schizophrenia
NFATC1	RBM28	Schizophrenia
KLF12	RBM28	Schizophrenia
DCP1A	RBM28	Schizophrenia
BCL11A	RBM28	Schizophrenia
SP4	RBM28	Schizophrenia
SOX5	RBM28	Schizophrenia
THRB	RBM28	Schizophrenia
KLF6	RBM28	Schizophrenia
PHF20	RBM28	Schizophrenia
IRF4	RBM28	Schizophrenia
RORA	RBM28	Schizophrenia
ME1	RBM28	Schizophrenia
ZMIZ1	RBM28	Schizophrenia
ARNTL	RBM28	Schizophrenia
KMT2A	RBM28	Schizophrenia
SFPQ	RBM28	Schizophrenia
RUNX2	RBM28	Schizophrenia
SMARCA2	RBM28	Schizophrenia
EGR2	RBM28	Schizophrenia
CHD2	RBM28	Schizophrenia
ZBTB20	RBM28	Schizophrenia
CUX1	RBM28	Schizophrenia
CBX2	RBM28	Schizophrenia
KDM4C	RBM28	Schizophrenia
KDM4A	RBM28	Schizophrenia
GATAD2A	RBM28	Schizophrenia
MEF2C	RBM28	Schizophrenia
ZFP42	RBM28	Schizophrenia
NRIP1	RBM28	Schizophrenia
TRPS1	RBM28	Schizophrenia
ETS1	RBM28	Schizophrenia
CREB1	RBM28	Schizophrenia
KLF13	RBM28	Schizophrenia
SS18	RBM28	Schizophrenia
NFIA	RBM28	Schizophrenia
KLF9	RBM28	Schizophrenia
CREB3L1	RBM28	Schizophrenia
KDM4B	RBM28	Schizophrenia
KLF15	RBM28	Schizophrenia
STAG1	ZNF365	Schizophrenia
ZEB2	ZNF365	Schizophrenia
FOXP1	ZNF365	Schizophrenia
NFATC1	ZNF365	Schizophrenia
KLF12	ZNF365	Schizophrenia
DCP1A	ZNF365	Schizophrenia
SP4	ZNF365	Schizophrenia
ME1	ZNF365	Schizophrenia
ARNTL	ZNF365	Schizophrenia
KMT2A	ZNF365	Schizophrenia
RUNX2	ZNF365	Schizophrenia
EGR2	ZNF365	Schizophrenia
KDM4C	ZNF365	Schizophrenia
KDM4A	ZNF365	Schizophrenia
GATAD2A	ZNF365	Schizophrenia
ZFP42	ZNF365	Schizophrenia
NRIP1	ZNF365	Schizophrenia
TRPS1	ZNF365	Schizophrenia
ETS1	ZNF365	Schizophrenia
CREB1	ZNF365	Schizophrenia
SS18	ZNF365	Schizophrenia
PRDM14	ZNF365	Schizophrenia
KLF9	ZNF365	Schizophrenia
STAG1	ZNF771	Schizophrenia
BCL11B	ZNF771	Schizophrenia
ZEB2	ZNF771	Schizophrenia
NFATC3	ZNF771	Schizophrenia
ZNF823	ZNF771	Schizophrenia
FOXP1	ZNF771	Schizophrenia
FEZF1	ZNF771	Schizophrenia
NFKB1	ZNF771	Schizophrenia
NFATC1	ZNF771	Schizophrenia
KLF12	ZNF771	Schizophrenia
DCP1A	ZNF771	Schizophrenia
BCL11A	ZNF771	Schizophrenia
SP4	ZNF771	Schizophrenia
KLF6	ZNF771	Schizophrenia
IRF4	ZNF771	Schizophrenia
ME1	ZNF771	Schizophrenia
ARNTL	ZNF771	Schizophrenia
KMT2A	ZNF771	Schizophrenia
RUNX2	ZNF771	Schizophrenia
SMARCA2	ZNF771	Schizophrenia
EGR2	ZNF771	Schizophrenia
CHD2	ZNF771	Schizophrenia
KDM4C	ZNF771	Schizophrenia
KDM4A	ZNF771	Schizophrenia
GATAD2A	ZNF771	Schizophrenia
NRIP1	ZNF771	Schizophrenia
TRPS1	ZNF771	Schizophrenia
ETS1	ZNF771	Schizophrenia
CREB1	ZNF771	Schizophrenia
KLF13	ZNF771	Schizophrenia
SS18	ZNF771	Schizophrenia
PRDM14	ZNF771	Schizophrenia
NFIA	ZNF771	Schizophrenia
KLF9	ZNF771	Schizophrenia
CREB3L1	ZNF771	Schizophrenia
KDM4B	ZNF771	Schizophrenia
KLF15	ZNF771	Schizophrenia
