# Supplementary material for: MAAT: a new nonparametric Bayesian framework for incorporating multiple functional annotations in transcriptome-wide association studies
Source: Genome Biol. 2025 Feb 4;26:21. doi: 10.1186/s13059-025-03485-x (PMC11796105; doi:10.1186/s13059-025-03485-x)
Supplement: Supplementary file 3 — Additional file 3: Table S4. Full list of epigenetic-tagged genes identified by MAAT. [file 13059_2025_3485_MOESM3_ESM.csv]

Trait	Gene
Alzheimer's disease	LYPD5
Alzheimer's disease	SPI1
Alzheimer's disease	TSC22D4
Anorexia nervosa	ARHGAP1
Anorexia nervosa	HYAL1
Bipolar disorder	KCNC3
Depression	ARHGAP1
Depression	TMEM141
Insomnia	LTN1
Intelligence	ADCY5
Intelligence	ANKRD9
Intelligence	BTBD1
Intelligence	C12orf65
Intelligence	CPD
Intelligence	FAM212A
Intelligence	GOSR2
Intelligence	HDGFRP3
Intelligence	IP6K1
Intelligence	RRP7A
Intelligence	SESN1
Intelligence	SPI1
Intelligence	TMCO6
Intelligence	UBA7
Parkinson's disease	GOSR2
Parkinson's disease	HEXIM1
Schizophrenia	ABHD14A
Schizophrenia	ACTR1A
Schizophrenia	AEN
Schizophrenia	ALDH3A2
Schizophrenia	AP1G1
Schizophrenia	ATPAF2
Schizophrenia	BDH2
Schizophrenia	BOLA2B
Schizophrenia	BTBD1
Schizophrenia	C16orf93
Schizophrenia	C22orf46
Schizophrenia	C7orf55
Schizophrenia	CA8
Schizophrenia	CACNA1C
Schizophrenia	CALHM2
Schizophrenia	CASC4
Schizophrenia	CCDC144B
Schizophrenia	CHDH
Schizophrenia	CKB
Schizophrenia	CNNM4
Schizophrenia	COQ5
Schizophrenia	CTC-559E9
Schizophrenia	CTD-2020K17
Schizophrenia	CUEDC2
Schizophrenia	DDX55
Schizophrenia	DNAJC15
Schizophrenia	EFTUD1
Schizophrenia	EIF5
Schizophrenia	FAM101A
Schizophrenia	FAM219A
Schizophrenia	FAM229B
Schizophrenia	FLII
Schizophrenia	FMNL1
Schizophrenia	GBF1
Schizophrenia	GCC1
Schizophrenia	GLTP
Schizophrenia	GTF2H3
Schizophrenia	HAPLN4
Schizophrenia	HAR1A
Schizophrenia	HDAC10
Schizophrenia	HDGFRP3
Schizophrenia	HEXIM1
Schizophrenia	HSPD1
Schizophrenia	HSPE1
Schizophrenia	HVCN1
Schizophrenia	IL33
Schizophrenia	IL34
Schizophrenia	KANSL1-AS1
Schizophrenia	KCNC3
Schizophrenia	KCTD18
Schizophrenia	KIF3C
Schizophrenia	L3MBTL2
Schizophrenia	LRRC37A
Schizophrenia	MRPL33
Schizophrenia	MTHFD2
Schizophrenia	NCKAP5L
Schizophrenia	NDUFA6-AS1
Schizophrenia	NHP2L1
Schizophrenia	PAN2
Schizophrenia	PDCD11
Schizophrenia	PES1
Schizophrenia	PFKFB4
Schizophrenia	PLCL1
Schizophrenia	PRRT2
Schizophrenia	PSD
Schizophrenia	PTGES2
Schizophrenia	RINT1
Schizophrenia	RNF215
Schizophrenia	RNF219
Schizophrenia	RPRD1B
Schizophrenia	RRAS
Schizophrenia	SEMA3G
Schizophrenia	SEPT3
Schizophrenia	SERHL2
Schizophrenia	SFMBT1
Schizophrenia	SH3GL3
Schizophrenia	SLC25A17
Schizophrenia	SPATS2L
Schizophrenia	ST13
Schizophrenia	TBC1D13
Schizophrenia	TBL1XR1
Schizophrenia	TCTA
Schizophrenia	TCTN2
Schizophrenia	TEF
Schizophrenia	TMEM161A
Schizophrenia	TMEM180
Schizophrenia	TNRC6B
Schizophrenia	TOB2
Schizophrenia	TRMT61A
Schizophrenia	TTI1
Schizophrenia	UQCR10
Schizophrenia	VPS45
Schizophrenia	WBP2NL
Schizophrenia	XPNPEP3
Schizophrenia	ZFYVE21
Schizophrenia	ZSWIM6
